# Supplementary material for: Galangal–Cinnamon Spice Mixture Blocks the Coronavirus Infection Pathway through Inhibition of SARS-CoV-2 MPro, Three HCoV-229E Targets; Quantum-Chemical Calculations Support In Vitro Evaluation
Source: Pharmaceuticals (Basel). 2023 Sep 28;16(10):1378. doi: 10.3390/ph16101378 (PMC10610207; doi:10.3390/ph16101378)
Supplement: Supplementary file 1 [file pharmaceuticals-16-01378-s001.zip]

Archive with 1 entries (1 files):
- pharmaceuticals-2506144-supplementary.pdf
